# Supplementary material for: Profiling Cancer-Associated Fibroblasts in Melanoma
Source: Int J Mol Sci. 2021 Jul 6;22(14):7255. doi: 10.3390/ijms22147255 (PMC8306538; doi:10.3390/ijms22147255)
Supplement: Supplementary file 1 [file ijms-22-07255-s001.zip]

Archive with 1 entries (1 files):
- ijms-1241078-supplementary.pdf
